# Supplementary material for: Comparative Evaluation of Allplex Respiratory Panels 1, 2, 3, and BioFire FilmArray Respiratory Panel for the Detection of Respiratory Infections
Source: Diagnostics (Basel). 2021 Dec 22;12(1):9. doi: 10.3390/diagnostics12010009 (PMC8775103; doi:10.3390/diagnostics12010009)
Supplement: Supplementary file 1 [file diagnostics-12-00009-s001.zip]

Archive with 1 entries (1 files):
- diagnostics-1525817-supplementary.pdf
